# Supplementary material for: The molecular basis of drug selectivity for α5 subunit-containing GABAA receptors
Source: Nat Struct Mol Biol. 2023 Oct 30;30(12):1936–46. doi: 10.1038/s41594-023-01133-1 (PMC10716045; doi:10.1038/s41594-023-01133-1)
Supplement: Supplementary file 3 — Raw values source data for bar charts. [file 41594_2023_1133_MOESM3_ESM.xlsx]

## Sheet: Sheet1
panel b					panel c
a1WT	a5 T208S	a5 I215V			a5 F103A	a5 H105A	g2 Y58A
-3.4	-2.4	-1.2			-24.1	2.1	-8.5
-3.9	-5.1	-1.2			-16.1	1.3	-9.8
-2.4	-4.4	-1.3			-14	2.1	-8.1
-2.4	-4.8	-1.3			-19.5	1.8	-8.1
-2.4	-5.2						-10.3
-2.2
