# Supplementary material for: The molecular basis of drug selectivity for α5 subunit-containing GABAA receptors
Source: Nat Struct Mol Biol. 2023 Oct 30;30(12):1936–46. doi: 10.1038/s41594-023-01133-1 (PMC10716045; doi:10.1038/s41594-023-01133-1)
Supplement: Supplementary file 4 — Raw values source data for bar charts. [file 41594_2023_1133_MOESM4_ESM.xlsx]

## Sheet: Sheet1
Panel b					panel c					panel d					panel e					panel f
Flum	4513	8581	L655		Flum	4513	8581	L655		Flum	4513	8581	L655		Flum	4513	8581	L655		Flum	4513	8581	L655
-1.8	-12.8	-29.1	-27.6		-1.8	-2.5	-4.6	-2.8		1.01	2.49	2.2	4.92		-0.7	-3.6	-4.5	-3.1		0.99	3.98	1.35	7.6
-1.6	-14.1	-37.9	-34.2		-1.8	-3.3	-10.6	-6.5		1.04	1.88	2.13	4.57		-1	-3.5	-5.5	-4.6		0.75	4.5	1.4	7.33
-1.6	-12.3	-29	-30.7		-2.3	-2.2	-13.3	-5.9		1.1	2.33	2	3.85		-0.9	-3	-5.9	-4.8		0.63	3.27	1.81	6.39
-2.7	-10.3	-28.8	-37.9		-2.3	-3.6	-10.1	-7.6		0.72	2.13	2.37	5.16		-1.2	-3	-6.8	-5.7		0.81	3.28	1.12	6.97
-1.4	-14.5	-34.7	-34.5		-1.2	-3.3	-9.9	-10.6		1.05					-0.7					0.72
-2.3	-11.5	-28.5	-34.5		-2.3					0.74					-1.1					0.81
-1.3	-13.7		-38.1		-1.8										-0.9					0.85
-1.4	-11.1				-2.4										-1.1					0.51
-1.6	-15.4				-2.4
-1.4
