# Supplementary material for: The molecular basis of drug selectivity for α5 subunit-containing GABAA receptors
Source: Nat Struct Mol Biol. 2023 Oct 30;30(12):1936–46. doi: 10.1038/s41594-023-01133-1 (PMC10716045; doi:10.1038/s41594-023-01133-1)
Supplement: Supplementary file 5 — Raw values source data for bar charts. [file 41594_2023_1133_MOESM5_ESM.xlsx]

## Sheet: Sheet1
Panel b					Panel c					panel g					panel h					panel i					panel j
Basm	5738	2670			Basm	5738	2670			Basm	5738	2670			Basm	5738	2670			Basm	5738	2670			Basm	5738	2670
-42	103	80			-308.7	-22.8	-61.4			-12.5	-15.5	1.5			-18.6	-4.8	0			-480.3	-610.5	-7526.4			-12	-7.5	-4.6
-39	134	66			-308.5	-75.7	-49.4			-11.9	-12.9	2.4			-19.3	-4.2	-0.2			-511.9	-730.3	-7526.4			-13.9	-10.4	-5.3
-34	139	84			-268.7	-114.2	-42.8			-12.8	-17.5	2.4			-28.5	-4.7	0			-523.7	-616.6	-7526.4			-12.1	-10.1	-9.9
	123				-322	-90.6	-55.3			-11.6	-12	3.2			-33.1	-5.6	0.1			-786.5	-709.9				-14.4	-11.3	-5.3
	134				-305.7	-73.8	-33.5			-12.8	-10.5									-410.2	-619.9				-25.4	-15.7
	148				-245.4	-88.7	-29.7													-733.1	-695.3				-18.2	-7.6
	151					-84.8	-30.4
	104					-96.3	-35.8
	155					-82	-33.7
	166					-95.6	-25.5
	157					-70	-32.3
	165					-77.3	-38.3
	169						-37.4
							-34.7
										Panel n					Panel o					Panel p					Panel q
										Basm	5738	2670			Basm	5738	2670			Basm	5738	2670			Basm	5738	2670
										-16.6	-12	-4.9			7.96	6.26	4.89			-8.5	-2.7	-4.3			4.74	1.36	3.68
										-13.8	-14.4	-8.4			8.75	6.77	4.54			-8.5	-2.8	-3.9			3.42	1.19	2.51
										-14.3	-8.1	-8.1			8.18	6.1	4.43			-10.5	-3.4	-3.9			4.09	0.94	3.07
										-17.6	-13.5	-8.9			7.02	4.55	5.72			-9.7	-2.7	-3.7			3.53	0.96	1.84
										-9.7	-10.6	-12.6			6.63	3.79				-8.3	-3.2				3.42	0.73
										-18.9	-22				7.4	5.06				-10.9	-4.2				4	0.63
										-19.4	-19.7									-8.7					4.12
										-18.8										-9.5					2.76
										-23.7
