# Supplementary material for: The molecular basis of drug selectivity for α5 subunit-containing GABAA receptors
Source: Nat Struct Mol Biol. 2023 Oct 30;30(12):1936–46. doi: 10.1038/s41594-023-01133-1 (PMC10716045; doi:10.1038/s41594-023-01133-1)
Supplement: Supplementary file 6 — Raw values source data for bar charts. [file 41594_2023_1133_MOESM6_ESM.xlsx]

## Sheet: Sheet1
Panel b
Basm	5738	1223
-42	103	16
-39	134	12
-34	139	20
	123
	134
	148
	151
	104
	155
	166
	157
	165
	169
