# Supplementary material for: The molecular basis of drug selectivity for α5 subunit-containing GABAA receptors
Source: Nat Struct Mol Biol. 2023 Oct 30;30(12):1936–46. doi: 10.1038/s41594-023-01133-1 (PMC10716045; doi:10.1038/s41594-023-01133-1)
Supplement: Supplementary file 7 — Raw values source data for binding curves. [file 41594_2023_1133_MOESM7_ESM.xlsx]

## Sheet: Panel F
a5b3g2							a5V1							a5V2
[flunitrazepam] nM	3H-Flunitrazepam bound (%)			mean	s.e.m		[flunitrazepam] nM	3H-Flunitrazepam bound (%)			mean	s.e.m		[flunitrazepam] nM	3H-Flunitrazepam bound (%)			mean	s.e.m
0.1	0.02942	0.02942	0.01287	0.0239	0.00676		0.1	0	0.000724159	0.00109	0.000603	0.000391		0.1	0.00153	0.00271	0.00259	0.00228	0.000459
0.3	0.04965	0.06068	0.057	0.05578	0.00397		0.3	0	0.0019	0.00226	0.00139	0.00086		0.3	0.00542	0.00412	0.00524	0.00493	0.000497
1	0.19032	0.21514	0.19859	0.20135	0.00894		1	0.00534	0.00444	0.00561	0.00513	0.000436		1	0.01596	0.02132	0.01937	0.01888	0.00192
3	0.35305	0.37236	0.36224	0.36255	0.00683		3	0.00778	0.00905	0.00806	0.0083	0.000472		3	0.04004	0.04351	0.04911	0.04422	0.00324
10	0.59117	0.64634	0.63806	0.62519	0.02104		10	0.03512	0.0372	0.042	0.03811	0.00249		10	0.11223	0.12095	0.12719	0.12012	0.00531
30	0.77046	0.90193	0.93135	0.86791	0.06058		30	0.09414	0.09613	0.11007	0.10012	0.00614		30	0.21268	0.23241	0.23212	0.22574	0.00799
100	0.92032	1.00766	1.07202	1	0.05384		100	0.25518	0.28767	0.30985	0.28423	0.01944		100	0.33357	0.36578	0.40909	0.36948	0.0268
							300	0.63717	0.62047	0.67057	0.64274	0.01804		300	0.56104	0.62159	0.688	0.62354	0.0449
							1000	1.00134	0.9731	1.02556	1	0.01857		1000	0.87085	1.01249	1.11667	1	0.08725

## Sheet: Panel G
a5b3g2							a5V1							a5V2
[flunitrazepam] nM	3H-Flunitrazepam bound (%)			mean	s.e.m		[flunitrazepam] nM	3H-Flunitrazepam bound (%)			mean	s.e.m		[flunitrazepam] nM	3H-Flunitrazepam bound (%)			mean	s.e.m
0.1	0.02942	0.02942	0.01287	0.0239	0.00676		0.1	0	0.000724159	0.00109	0.000603	0.000391		0.1	0.00153	0.00271	0.00259	0.00228	0.000459
0.3	0.04965	0.06068	0.057	0.05578	0.00397		0.3	0	0.0019	0.00226	0.00139	0.00086		0.3	0.00542	0.00412	0.00524	0.00493	0.000497
1	0.19032	0.21514	0.19859	0.20135	0.00894		1	0.00534	0.00444	0.00561	0.00513	0.000436		1	0.01596	0.02132	0.01937	0.01888	0.00192
3	0.35305	0.37236	0.36224	0.36255	0.00683		3	0.00778	0.00905	0.00806	0.0083	0.000472		3	0.04004	0.04351	0.04911	0.04422	0.00324
10	0.59117	0.64634	0.63806	0.62519	0.02104		10	0.03512	0.0372	0.042	0.03811	0.00249		10	0.11223	0.12095	0.12719	0.12012	0.00531
30	0.77046	0.90193	0.93135	0.86791	0.06058		30	0.09414	0.09613	0.11007	0.10012	0.00614		30	0.21268	0.23241	0.23212	0.22574	0.00799
100	0.92032	1.00766	1.07202	1	0.05384		100	0.25518	0.28767	0.30985	0.28423	0.01944		100	0.33357	0.36578	0.40909	0.36948	0.0268
							300	0.63717	0.62047	0.67057	0.64274	0.01804		300	0.56104	0.62159	0.688	0.62354	0.0449
							1000	1.00134	0.9731	1.02556	1	0.01857		1000	0.87085	1.01249	1.11667	1	0.08725

## Sheet: Panel H
a5b3g2							a5V1							a5V2
[flumazenil] nM	3H-Flumazenil bound (%)			mean	s.e.m		[flumazenil] nM	3H-Flumazenil bound (%)			mean	s.e.m		[flumazenil] nM	3H-Flumazenil bound (%)			mean	s.e.m
0.1	0.05576	0.04461	0.03346	0.04461	0.00789		0.1	0.00131	0.00261	0	0.00131	0.000924531		0.1	0.00491	0.00471	0.00225	0.00396	0.00105
0.3	0.18216	0.16729	0.2119	0.18711	0.01606		0.3	0.00327	0.00392	0.00523	0.00414	0.000706123		0.3	0.01433	0.01167	0.01208	0.01269	0.00101
1	0.56134	0.42751	0.43123	0.47336	0.05389		1	0.00458	0.00588	0.00392	0.00479	0.000706123		1	0.026	0.03316	0.0346	0.03125	0.00326
3	0.86617	0.92937	0.74721	0.84758	0.0654		3	0.02484	0.01765	0.05753	0.03334	0.01503		3	0.1042	0.09949	0.09805	0.10058	0.00227
10	1.07435	0.9777	0.9145	0.98885	0.05693		10	0.03334	0.03138	0.07714	0.04729	0.0183		10	0.22334	0.23009	0.21904	0.22415	0.00394
30	1.09294	0.9368	0.97026	1	0.05813		30	0.13467	0.10329	0.23404	0.15733	0.04826		30	0.42538	0.42292	0.38731	0.41187	0.01507
							100	0.34191	0.31903	0.56745	0.40946	0.09708		100	0.50399	0.52466	0.60511	0.54459	0.03778
							300	0.87144	0.78989	0.8447	0.83534	0.02939		300	0.82763	0.96168	1.11481	0.96804	0.10161
							1000	1.0444	0.85569	1.09991	1	0.09052		1000	0.89559	0.96103	1.14337	1	0.0908

## Sheet: Panel I
a5b3g2							a5V1							a5V2
[flumazenil] nM	3H-Flumazenil bound (%)			mean	s.e.m		[flumazenil] nM	3H-Flumazenil bound (%)			mean	s.e.m		[flumazenil] nM	3H-Flumazenil bound (%)			mean	s.e.m
0.1	0.05576	0.04461	0.03346	0.04461	0.00789		0.1	0.00131	0.00261	0	0.00131	0.000924531		0.1	0.00491	0.00471	0.00225	0.00396	0.00105
0.3	0.18216	0.16729	0.2119	0.18711	0.01606		0.3	0.00327	0.00392	0.00523	0.00414	0.000706123		0.3	0.01433	0.01167	0.01208	0.01269	0.00101
1	0.56134	0.42751	0.43123	0.47336	0.05389		1	0.00458	0.00588	0.00392	0.00479	0.000706123		1	0.026	0.03316	0.0346	0.03125	0.00326
3	0.86617	0.92937	0.74721	0.84758	0.0654		3	0.02484	0.01765	0.05753	0.03334	0.01503		3	0.1042	0.09949	0.09805	0.10058	0.00227
10	1.07435	0.9777	0.9145	0.98885	0.05693		10	0.03334	0.03138	0.07714	0.04729	0.0183		10	0.22334	0.23009	0.21904	0.22415	0.00394
30	1.09294	0.9368	0.97026	1	0.05813		30	0.13467	0.10329	0.23404	0.15733	0.04826		30	0.42538	0.42292	0.38731	0.41187	0.01507
							100	0.34191	0.31903	0.56745	0.40946	0.09708		100	0.50399	0.52466	0.60511	0.54459	0.03778
							300	0.87144	0.78989	0.8447	0.83534	0.02939		300	0.82763	0.96168	1.11481	0.96804	0.10161
							1000	1.0444	0.85569	1.09991	1	0.09052		1000	0.89559	0.96103	1.14337	1	0.0908

## Sheet: Panel J
a5b3g2								a5V2
[bretazenil] nM	3H-Flumazenil bound (%)			mean	s.e.m			[bretazenil] nM	3H-Flumazenil bound (%)						mean	s.e.m
0.05	0.957055	1.07669	0.966258	1	0.0470736			0.5	0.740209	0.934544	1.09392	0.981976	1.0763	1.17306	1	0.0683203
0.15	0.82362	0.970859	0.754601	0.849693	0.078108			1.5	0.984144	0.716628	0.981705	0.931563	0.85269	0.927497	0.899038	0.0453282
0.5	1.00307	1.01687	0.90184	0.973926	0.0444124			5	0.676785	0.977639	0.802819	0.791706	1.10557	0.944572	0.883182	0.0691586
1.5	0.796012	0.703988	0.837423	0.779141	0.0482946			15	0.798753	0.46944	1.07033	1.02263	0.475403	1.0519	0.814745	0.126401
5	0.441718	0.437117	0.409509	0.429448	0.0123178			50	0.15639	0.608484	0.582464	0.181054	0.51362	0.668925	0.451823	0.10063
15	0.266871	0.331288	0.363497	0.320552	0.0347893			150	0.13037	0.315761	0.405204	0.307901	0.420924	0.45101	0.338528	0.0524111
50	0.0828221	0.101227	0.0552147	0.0797546	0.0163759			500	0.096219	-0.0265619	0.0303564	0.0655915	-0.0189728	0.131454	0.0463477	0.028241
150	0.041411	0.0782209	0.00460123	0.041411	0.0260285			1500	-0.0647784	0.0246646	0.0401138	-0.0848353	0.0306275	0.0542079	0	0.0264479
500	-0.0230061	0.0138037	0.00920245	0	0.0141819
